# Supplementary material for: Oligomer Formation by Physiologically Relevant C-Terminal Isoforms of Amyloid β-Protein
Source: Biomolecules. 2024 Jun 28;14(7):774. doi: 10.3390/biom14070774 (PMC11274879; doi:10.3390/biom14070774)
Supplement: Supplementary file 1 [file biomolecules-14-00774-s001.zip]

Archive with 1 entries (1 files):
- biomolecules-3049142-supplementary.pdf
